# Supplementary material for: A cilia-bound unconventional secretory pathway for Drosophila odorant receptors
Source: BMC Biol. 2024 Apr 12;22:84. doi: 10.1186/s12915-024-01877-2 (PMC11015608; doi:10.1186/s12915-024-01877-2)
Supplement: Supplementary file 3 — Additional file 3. Source data for main and supplementary figures. [file 12915_2024_1877_MOESM3_ESM.xlsx]

## Sheet: Fig 1A
	Percentage of Or22a OSNs with puncta						Or22a puncta diameter (µm)
	Soma	Dendrite					Soma	Dendrite
	41.6667	54.5455					0.619	0.46
	50	60					0.488	0.497
	50	75					0.515	0.557
	44.4444	66.6667					0.711	0.527
	42.8571	71.4286					0.934	0.719
	40	60					0.625	0.455
	33.3333	50					0.865	0.688
	22.2222	66.6667					0.617	0.663
	50	75					0.647	0.569
	41.6667	58.3333					0.685	0.578
	50	60					0.578	0.624
	50	50					0.702	0.579
	42.8571	42.8571					0.761	0.437
	37.5	50					0.585	0.604
	50	66.6667					0.714	0.458
							0.737	0.562
							0.753	0.515
	15	15					0.405	0.507
							0.864	0.451
							0.405	0.589
							0.463	0.501
							0.371	0.501
							0.606	0.546
							0.938	0.395
							0.685	0.453
							0.702	0.575
							0.792	0.856
							0.853	0.555
							0.953	0.588
							0.979	0.524
							0.772	0.535
							0.918	0.459
							0.972	0.531
							0.675	0.694
							0.741	0.622
							0.517	0.704
							0.668	0.662
							0.506	0.568
							0.608	0.573
							0.833	0.497
							0.565	0.506
							0.374	0.559
							0.481	0.455
							0.331	0.493
							0.529	0.427
							0.468	0.463
							0.753	0.655
							0.593	0.569
							0.658	0.677
							0.916	0.784
							0.737	0.463
							0.52	0.527
							0.589	0.527
							0.713	0.935
							0.662	0.886
							0.719	0.646
							0.844	0.759
							0.752	0.797
							0.688	0.942
							0.659	0.646
							0.796	0.596
							0.795	0.612
							0.712	0.975
							0.966	0.54
							0.911	0.455
							1.006	0.451
							0.62	0.54
							0.809	0.54
							0.76	0.484
							0.489	0.56
							0.467	0.495
							0.643	0.667
							0.51	0.659
							0.648	0.597
							0.644	0.495
							0.539	0.509
							0.539	0.344
							0.725	0.534
							0.713	0.355
							0.761	0.443
							0.856	0.606
							0.712	0.488
							0.685	0.419
							0.697	0.355
							0.662	0.546
							0.746	0.488
							0.7	0.531
							0.547	0.437
							0.54	0.437
							0.476	0.443
							0.837	0.437
							0.61	0.344
							0.794	0.355
							0.559	0.549
							0.519	0.255
							0.728	0.39
							0.838	0.437
							0.865	0.344
							0.849	0.297
							0.615	0.41
							0.339	0.523
							0.562	0.402
								0.658
								0.658
								0.433
								0.608
								0.508
								0.648
								0.591
								0.627
								0.598
								0.591
								0.938
								0.599
								0.546
								0.744
								0.657
								0.538
								0.39
								0.502
								0.599
								0.538
								0.39
								0.471
								0.484
								0.647
								0.694
								0.344
								0.437
								0.437
								0.636
								0.754
								0.432
								0.543
								0.596
								0.422
								0.457
								0.484
								0.481
								0.442
								0.543
								0.457
								0.442
								0.527
								0.457
								0.596
								0.459
								0.408
								0.438
								0.489
								0.513
								0.535
								0.415
								0.514
								0.515
								0.515
								0.466
								0.493
								0.493
								0.445
								0.466
								0.526
								0.504
								0.466
								0.493
								0.593
								0.438
								0.563
								0.753
								0.717
								0.459
								0.459
								0.382
								0.443
								0.563
								0.484
								0.418
								0.502
								0.39
								0.502
								0.437
								0.484
								0.437
								0.534
								0.58
								0.635
								0.644
								0.545
								0.576
								0.545
								0.587
								0.609
								0.474
								0.611
								0.573
								0.474
								0.551
								0.611
								0.564
								0.636
								0.519
								0.669
								0.751
								0.572
								0.524
								0.433
								0.547
								0.46
								0.688
								0.453
								0.693
								0.538
								0.465
								0.086
								0.557
								0.625
								0.508
								0.448
								0.124
								0.465
								0.553
							102	221

## Sheet: Fig 1C
Percentage of Or22a puncta colocalized with GFP (%)
	ERGIC-53:GFP
	0.305
	8.465
	3.652
	5.865
	8.124
	2.514
	1.365
	13.221
	0.964
	10.235
	1.4
	11.85
	35.13
	19.96
	36.16
	11.454
	2.86
	15.38
	39.06
	16.38
	0
	12.91
	2.96
	27.63
	19.88
	23.6
	31.28
	1.85
	0
	32.39
	8.11
	31

## Sheet: Fig 1D
Percentage of Or22a puncta colocalized with GFP (%)
	Golgi:GFP
	14.58
	10.362
	0
	27.9
	34.92
	25.331
	18.93
	5.13
	0
	43.57
	53.95
	19.73
	0
	22.86
	0
	33.33
	0
	2.44
	12.5
	10.11
	58.62
	8.93
	1.3
	3.03
	75.71
	4.44
	3.33
	21.21
	4.44
	6.76
	4.17
	9.38
	15.22
	33

## Sheet: Fig S1
Percentage colocalized with Or22a puncta (%)
	Orco	BBS1:GFP	BBS8:GFP	Cc2d2a:GFP	Mks1:GFP
	70	18.75	6.25	0	0
	56.33	0	5.13	21.05	5.13
	43.33	33.33	0	0	0
	80	11.11	0	0	0
	48.88	17.65	11.54	9.76	0
	66.67	7.69	32	3.7	0
	50	10.34	6.25	0	13.33
	63.33	14.71	0	2.6	0
	78.88	29.17	4.76	0	0
	78.88
	63.33
	66.67
	56.67
	46.67
	40
	68.88
	87.77
	80
	76.67
	19	9	9	9	9

## Sheet: Fig S2A
Comparative distribution analysis of ERGIC-53:GFP
	Or22a	ERGIC-53
	-0.15339	-0.29437
	-0.31785	-0.15909
	0.315022	0.132467
	0.298948	0.113296
	-0.13656	-0.14214
	0.081044	-0.54808
	0.029567	-0.30234
	-0.13194	-0.14276
	-0.09036	-0.32624
	0.713247	-0.19479
	0.273851	-0.05728
	0.166293	-0.55463
	0.463922	0.041339
	0.433012	-0.08944
	0.131762	-0.19265
	0.182716	-0.4651
	0.28058	-0.54266
	0.543162	0.037961
	-0.21272	-0.25622
	-0.06925	0.004237
	-0.0284	-0.01308
	0.095326	-0.17384
	0.0437	-0.0817
	0.075277	-0.03606
	0.017497	-0.05289
	0.015306	-0.01693
	0.072992	-0.16188
	0.425097	-0.21176
	0.431488	-0.22624
	0.173034	-0.16577
	0.598548	-0.01715
	0.079809	-0.01953
	0.039971	-0.2738
	-0.04396	-0.1111
	0.458649	-0.24477
	-0.14769	-0.18111
	0.211239	-0.14907
	0.234706	-0.30367
	0.679199	0.181151
	-0.06036	-0.16391
	0.302486	-0.27721
	0.960902	-0.45995
		42

## Sheet: Fig S2B
Comparative distribution analysis of Golgi:GFP
	Or22a	Golgi
	0.185068	0.454643
	-0.12283	0.075624
	0.039593	0.362268
	0.34244	-0.59235
	-0.07751	-0.52435
	-0.35749	0.032387
	0.524845	-0.24965
	-0.34435	-0.37689
	-0.00028	0.136556
	0.647655	-0.39823
	0.022859	-0.40933
	0.82891	0.472581
	0.259053	-0.34263
	-0.21505	-0.25013
	-0.00467	0.058166
	0.761689	-0.20084
	0.98549	0.433328
	0.261785	-0.14729
	0.862041	0.524572
	0.595864	-0.64943
	0.63986	-0.47441
	0.722355	0.023592
	0.477317	-0.21922
	0.393329	-0.28812
	-0.08412	-0.7998
	1.06051	-0.38807
	1.03601	0.054791
	0.589426	-0.79851
	0.238332	-0.18049
	1.26967	0.157839
	0.304292	-0.56212
	0.245142	-0.43165
	1.48949	0.556619
	0.589911	-0.24075
	-0.16424	0.00944
	0.376216	0.086809
		36

## Sheet: Fig 2C
% Soma with Or22a puncta
Control	44.0238	49.8695	40.5526	43.1429	52.3333	40.3333	49.6667	45.8115	50.1667	55.3333	49.5821	44.5323		12
Sec16-IR	57.1429	33.3333	50	40	57.1429	46.6667								6
Sec22-IR	71.4286	57.1429	57.1429	50.6321	46.6667	64.6667								6
Sec31-IR	66.6667	66.6667	50	60	71.4286	56.6667								6
Syx5-IR	50	57.1429	42.8571	45.8521	40.2154	55.4874								6
Sec23-IR	86.6667	78.8889	92.1667	78.6667	90	80								6

## Sheet: Fig 2D
Cilia:Soma Or22a intensity
Control	1.98972	2.15717	1.96989	1.78596	1.99312	2.21913	1.94696	2.05738	2.18366	1.84489	1.74035	2.11177		12
Sec16-IR	2.66019	3.22135	3.38862	2.91123	2.177	4.34346								6
Sec22-IR	3.93599	3.24008	4.0435	2.21843	2.7153	3.02145								6
Sec31-IR	2.42165	3.02145	2.7153	3.23457	4.76987	3.81898								6
Syx5-IR	3.05312	2.9212	3.50758	2.58226	4.76987	2.48676								6
Sec23-IR	5.99999	3.44658	4.24915	2.88756	3.70876	3.44658								6

## Sheet: Fig 3E
Average puncta frequency/neuron
	Control								ERGIC53-IR
Or22a	2.625	1.75	1.875	2	1.33333	2	1.71429	1.8	1.875	1.55556	1.83333	1.25	1.44444	2.11111	2.16667	1.77778		n for Control	n for ERGIC53-IR
Orco	2.13333	2.78571	2.45454	2.41667	2.8	2.08333	2.3125	2.54546	1.53846	1.14286	1.21429	0.8	1.28571	1.36364	1.33333	1.78571		8	8

## Sheet: Fig 3F
Cilia:Soma Or22a intensity
	Control								ERGIC53-IR
Or22a	1.98511	1.98548	2.23911	1.85772	2.43916	1.95717	1.74653	1.84362	2.44155	1.79184	2.17002	2.48489	2.01842	2.55508	2.71131	1.82218		n for Control	n for ERGIC53-IR
Orco	1.80416	2.14311	1.99473	1.77418	2.15653	2.00494	2.25352	1.86525	0.457219	0.547131	0.892562	0.600228	0.642749	0.958836	0.634663	1.08449		8	8

[truncated: 17 more sheets: Fig S3, Fig 4E, Fig 4F, Fig S4A, Fig S4B, Fig 5B, Fig 5C, Fig 5E, Fig 5F, Fig S5B, Fig S6B, Fig S6D, Fig 6A, Fig 6B, Fig 6D, Fig 6E, Fig 6F]
